# Supplementary material for: From Entry to Outbreak in a High School Setting: Clinical and Wastewater Surveillance of a Rare SARS-CoV-2 Variant
Source: Viruses. 2025 Mar 27;17(4):477. doi: 10.3390/v17040477 (PMC12030855; doi:10.3390/v17040477)
Supplement: Supplementary file 1 [file viruses-17-00477-s001.zip]

Archive with 1 entries (1 files):
- viruses-3501151-supplementary.pdf
